# Supplementary material for: Precision Nutrition in NAFLD: Effects of a High-Fiber Intervention on the Serum Metabolome of NAFD Patients—A Pilot Study
Source: Nutrients. 2022 Dec 16;14(24):5355. doi: 10.3390/nu14245355 (PMC9787857; doi:10.3390/nu14245355)
Supplement: Supplementary file 1 [file nutrients-14-05355-s001.zip]

Archive with 1 entries (1 files):
- nutrients-2077373-supplementary.pdf
